# Supplementary material for: Optimizing Biodegradable Films with Varying Induction Periods to Enhance Rice Growth and Soil Carbon and Nitrogen Dynamics
Source: Plants (Basel). 2026 Jan 23;15(3):358. doi: 10.3390/plants15030358 (PMC12899773; doi:10.3390/plants15030358)
Supplement: Supplementary file 1 [file plants-15-00358-s001.zip]

Archive with 1 entries (1 files):
- plants-4089228-supplementary.pdf
